# Supplementary material for: Pathway-Based Analysis of Genome-Wide Association Data Identified SNPs in HMMR as Biomarker for Chemotherapy- Induced Neutropenia in Breast Cancer Patients
Source: Front Pharmacol. 2018 Mar 13;9:158. doi: 10.3389/fphar.2018.00158 (PMC5859084; doi:10.3389/fphar.2018.00158)
Supplement: Supplementary file 2 [file Data_Sheet_1.XLSX]

## Sheet: Sheet1
Supplementary Table S1. Primary covariates used to match cases and controls were controlled in the conditional logistic regression.
	Toxicity
	No	Yes	Total
	(N=1635)	(N=1617)	(N=3252)
Extraction Method
Chemagic	644 (39.4%)	704 (43.5%)	1348 (41.5%)
Quiagen	991 (60.6%)	913 (56.5%)	1904 (58.5%)
Randomization Arm
FEC-DOC/Gem	804 (49.2%)	803 (49.7%)	1607 (49.4%)
FEC-DOC	831 (50.8%)	814 (50.3%)	1645 (50.6%)
ER
positive	1159 (70.9%)	1085 (67.1%)	2244 (69%)
negative	476 (29.1%)	532 (32.9%)	1008 (31%)
HER2
positive	515 (31.5%)	476 (29.4%)	991 (30.5%)
negative	1099 (67.2%)	1123 (69.4%)	2222 (68.3%)
uncertain (no FISH available)	21 (1.28%)	18 (1.11%)	39 (1.2%)
PR
N-Miss	1	1	2
positive	1071 (65.5%)	1004 (62.1%)	2075 (63.8%)
negative	563 (34.5%)	612 (37.9%)	1175 (36.2%)
Age
Mean (SD)	52.6 (10.2)	54.6 (10.6)	53.6 (10.5)
Q1, Q3	45, 60	47, 63	46, 62
Range	19 - 75	21 - 85	19 - 85
Height
Mean (SD)	165 (6.27)	165 (6.15)	165 (6.21)
Q1, Q3	160, 169	160, 169	160, 169
Range	142 - 194	141 - 185	141 - 194
Weight
Mean (SD)	72.2 (14.4)	70.7 (13)	71.4 (13.7)
Q1, Q3	62, 80	61, 78	62, 79
Range	43 - 145	38 - 130	38 - 145
Tumor Grade
N-Miss	4	2	6
G1 (well differentiated)	72 (4.41%)	79 (4.89%)	151 (4.65%)
G2 (moderately differentiated)	777 (47.6%)	778 (48.2%)	1555 (47.9%)
G3 (poor differentiated)	782 (47.9%)	758 (46.9%)	1540 (47.4%)
T stage
N-Miss	4	0	4
pT0	0 (0%)	1 (0.062%)	1 (0.031%)
pT1	696 (42.7%)	652 (40.3%)	1348 (41.5%)
pT2	824 (50.5%)	857 (53%)	1681 (51.8%)
pT3	83 (5.09%)	91 (5.63%)	174 (5.36%)
pT4	28 (1.72%)	16 (0.989%)	44 (1.35%)
Pooled T stage
N-Miss	4	0	4
pT0/pT1	696 (42.7%)	653 (40.4%)	1349 (41.5%)
pT2	824 (50.5%)	857 (53%)	1681 (51.8%)
pT3	83 (5.09%)	91 (5.63%)	174 (5.36%)
pT4	28 (1.72%)	16 (0.989%)	44 (1.35%)
N stage
N-Miss	3	5	8
pN0	597 (36.6%)	548 (34%)	1145 (35.3%)
pN1	719 (44.1%)	741 (46%)	1460 (45%)
pN2	213 (13.1%)	229 (14.2%)	442 (13.6%)
pN3	103 (6.31%)	94 (5.83%)	197 (6.07%)
M stage
N-Miss	43	27	70
cM0	1591 (99.9%)	1587 (99.8%)	3178 (99.9%)
cM1	1 (0.063%)	3 (0.189%)	4 (0.126%)
Tumor Type
N-Miss	1	0	1
invasive ductal	1297 (79.4%)	1266 (78.3%)	2563 (78.8%)
invasive lobular	169 (10.3%)	177 (10.9%)	346 (10.6%)
other invasive epithelial breast cancer	168 (10.3%)	174 (10.8%)	342 (10.5%)
Body Surface Area
Mean (SD)	1.79 (0.164)	1.77 (0.156)	1.78 (0.16)
Q1, Q3	1.67, 1.89	1.66, 1.87	1.67, 1.88
Range	1.37 - 2.49	1.3 - 2.33	1.3 - 2.49
BMI
Mean (SD)	26.5 (5.28)	25.9 (4.67)	26.2 (4.99)
Q1, Q3	22.7, 29.4	22.5, 28.7	22.6, 29
Range	16.7 - 52	15.4 - 53.4	15.4 - 53.4
DNA type
new	518 (31.7%)	564 (34.9%)	1082 (33.3%)
original	884 (54.1%)	842 (52.1%)	1726 (53.1%)
restored	233 (14.3%)	211 (13%)	444 (13.7%)
