# Supplementary material for: Pathway-Based Analysis of Genome-Wide Association Data Identified SNPs in HMMR as Biomarker for Chemotherapy- Induced Neutropenia in Breast Cancer Patients
Source: Front Pharmacol. 2018 Mar 13;9:158. doi: 10.3389/fphar.2018.00158 (PMC5859084; doi:10.3389/fphar.2018.00158)
Supplement: Supplementary file 4 [file Data_Sheet_3.XLSX]

## Sheet: Table_S2
Supplementary Table S3: Pathways that were shown to be aberrant in breast cancer according to the Cancer Genome Atlas (TCGA) data and genes involved in those pathways identifed from the Kyoto Encyclopedia of Genes and Genomes (KEGG) database.
PI3K pathway
Comments: Under PI3K pathway, Largininine, Tanespimycin nitri oxide, pip3, PP2A, PP2B, and citrulline listed but these are not genes so deleted from pathway analysis.
Symbol	Synonym(s)	Entrez Gene Name	Entrez Gene ID
PDK1	3'-PDK, PDK1, PDPK2, PRO0461, RP23-153H18.1	3-phosphoinositide dependent protein kinase-1	5170
Bcl-2	AW986256, Bcl2 alpha, C430015F12Rik, D630044D05RIK, D830018M01RIK, LOC100046608, ORF16, PPP1R50	B-cell CLL/lymphoma 2	596
BAD	AI325008, BBC2, BCL2L8	BCL2-associated agonist of cell death	572
Bcl-XL	bBclxl, Bcl-X beta, Bcl-x(L), BCL-XL/S, BCL2L, BCLX, Bclx gamma, BOS 13290, PPP1R52, RP23-106A3.4, RP5-857M17.3	BCL2-like 1	598
β-catenin	armadillo, Beta-cat, Beta-catenin, Bfc, CATENIN beta, CATNB, CTNN β, CTNNB, Mesc, MRD19, OK/SW-cl.35, β-catenin, β-Ctnn	catenin (cadherin-associated protein), beta 1, 88kDa	1499
Cdc37	p50, P50CDC37	cell division cycle 37	11140
cyclin D1	AI327039, B-CELL CLL/LYMPHOMA 1, BCL1, BOS 25001, cD1, CycD1, CYCLIN D1, Cyl-1, D11S287E, G1/S-Specific Cyclin D1, PRAD1, U21B31	cyclin D1	595
p21Cip1	CAP20, CDKI, CDKN1, CDKNA1, CIP1, MDA-6, P21, p21CIP1, p21WAF, p21waf1, Pzl Cyclin-Dependent Kinase Inhibitor, SDI1, UV96, WAF1	cyclin-dependent kinase inhibitor 1A (p21, Cip1)	1026
p27Kip1	AA408329, AI843786, Cdki1b, CDKN4, CYCLIN-DEPENDENT KINASE INHIBITOR P27, KIP1, MEN1B, MEN4, p27, P27kip, P27KIP1, P28-ICK	cyclin-dependent kinase inhibitor 1B (p27, Kip1)	1027
eIF4E	AUTS19, BOS 6469, CAP-binding, CBP, EG668879, Eif4e-ps, EIF4E1, EIF4EL1, EIF4F, If4e	eukaryotic translation initiation factor 4E	1977
4E-BP1	4E-BP1, 4EBP, AA959816, BP-1, Eukaryotic translation initiation factor 4e binding protein 1, PHAS-I	eukaryotic translation initiation factor 4E binding protein 1	1978
GDF-15	LOC100292463, MIC-1, NAG-1, PDF, PLAB, Placental TGF-beta, PROSTATE DIFFERENTIATION FACTOR, PTGFB, SBF	growth differentiation factor 15	9518
GRB2	AA408164, ASH, BOS 19430, EGFRBP-GRB2, GRAB2, MST084, MSTP084, NCKAP2, RP23-28I4.1	growth factor receptor-bound protein 2	2885
ILK	AA511515, ESTM24, ILK-1, ILK-2, P59, p59ILK	integrin-linked kinase	3611
PINCH1	2310016J22Rik, 4921524A02Rik, AI507642, AU021743, AW551584, C430041B13RIK, Lims1l, PINCH, PINCH-1, RGD1560732	LIM and senescent cell antigen-like domains 1	3987
MDM2	1700007J15Rik, AA415488, ACTFS, hdm2, HDMX, MDM2-A1, MGC5370, Transformed mouse 3t3 cell double minute 2	MDM2 oncogene, E3 ubiquitin protein ligase	4193
mTOR	2610315D21Rik, AI327068, Flat, FRAP, FRAP1, FRAP2, FRB, RAFT1, RAPT1, RP23-423L9.1, RRAFT1	mechanistic target of rapamycin (serine/threonine kinase)	2475
JIP1	IB1, Islet brain 1, JIP-1, JNK-INTERACTING protein 1, Mapk8ip, mjip-2a, PRKM8IP, RP23-316M14.7, Skip	mitogen-activated protein kinase 8 interacting protein 1	9479
ASK1	7420452D20Rik, APOPTOSIS SIGNAL REGULATED KINASE 1, ASK, ASK1, M3K5, MAPKKK5, MEKK5, RGD1306565, RP3-325F22.4	mitogen-activated protein kinase kinase kinase 5	4217
Cot	c-COT, COT, Cot/Tpl2, D17TPL2, EST, ESTF, MEKK8, PROTO-COT, RP11-449I17.8, TPL2, Tpl2K	mitogen-activated protein kinase kinase kinase 8	1326
MCL1	AW556805, BCL2L3, EAT, MCL1-ES, mcl1/EAT, MCL1L, TM	myeloid cell leukemia sequence 1 (BCL2-related)	4170
NANOG	2410002E02Rik, ecat4, ENK, LOC100038891, LOC100293888, NANOG1	Nanog homeobox	79923
eNOS	2310065A03Rik, BOS 4740, ECNOS, eNOS, nNOS	nitric oxide synthase 3 (endothelial cell)	4846
PTEN	10q23del, 2310035O07RIK, A130070J02Rik, AI463227, B430203M17RIK, BZS, CWS1, DEC, GLM2, MHAM, MMAC1, Mmac, MUTATED IN MULTIPLE ADVANCED CANCERS, mutated in multiple advanced cancers 1, PTEN1, TEP1	phosphatase and tensin homolog	5728
COX-2	BOS 16112, COX-2, CYCLO-OXYGENASE 2, GRIPGHS, hCox-2, INDUCIBLE CYCLOOXYGENASE, MTCO2, PGG/HS, PGH synthase 2, PGHS-2, Pgi2 synthase, Pgs2, Pgsi, PHS-2, Prostaglandin endoperoxide synthase 2, TIS10	prostaglandin-endoperoxide synthase 2 (prostaglandin G/H synthase and cyclooxygenase)	5743
Rheb	RHEB1, RHEB2	Ras homolog enriched in brain	6009
SHC	p52SHC, p66, p66SHC, RP11-307C12.1, SHC, Shc (46 kDa isoform), SHC P66 isoform, SHCA	SHC (Src homology 2 domain containing) transforming protein 1	6464
14-3-3σ	14-3-3 Sigma, 14-3-3σ, ER, HME1, Mme1, RP23-137L22.11-001, Stratifin, YWHAS	stratifin	2810
14-3-3ε	14-3-3 epsilon, 14-3-3 L, 14-3-3E, 14-3-3ε, AU019196, KCIP-1, LOC727845, MDCR, MDS, RP23-78H4.1	tyrosine 3-monooxygenase/tryptophan 5-monooxygenase activation protein, epsilon polypeptide	7531
14-3-3 beta	YWHAB		7529
14-3-3 eta			7533
14-3-3 theta			10971
14-3-3 gamma			7532
14-3-3 zeta			7534
CTMP	2700077M13RIK, 4921507I02Rik, CTMP, RGD1304723	thioesterase superfamily member 4	117145
TSC1	Hamartin, LAM, mKIAA0243, RP23-362N19.3, TSC	tuberous sclerosis 1	7248
TSC2	LAM, Nafld, Rc, Tcs2, TSC4, TUBERIN	tuberous sclerosis 2	7249
p53	bbl, BCC7, bfy, bhy, BOS 18908, LFS1, p44, P53, RP23-56I20.1, TRP53	tumor protein p53	7157
c-Raf	6430402F14Rik, AA990557, BB129353, CRAF, Craf1, D830050J10Rik, MURINE LEUKEMIA VIRAL ONCOGENE HOMOLOG1, NS5, Raf, v-Raf	v-raf-1 murine leukemia viral oncogene homolog 1	5894
AKT1	B/Akt, Pkb, RAC-PK		207
AKT2			208
AKT3			10000
ERK1	p42/44 mapk, P42/p44 erk, p42/p44 MAP KINASE, P42/p44 mapk, p44/p42 MAPK		5595
ERK2	mapk1		5594
FKHR	FOXO1/3A		2308
GAB1			2549
GAB2			9846
GSK3b			2932
GYS1	2.4.1.11, glycogen (starch) synthetase, glycogen(starch) synthase, Gys, UDP-glucose-glycogen glucosyltransferase, UDP-glycogen synthase, UDPG-glycogen synthetase, UDPG-glycogen transglucosylase, UDPglucose:glycogen 4-alpha-D-glucosyltransferase, uridine diphosphoglucose-glycogen glucosyltransferase		2997
GYS2	2.4.1.11, glycogen (starch) synthetase, glycogen(starch) synthase, Gys, UDP-glucose-glycogen glucosyltransferase, UDP-glycogen synthase, UDPG-glycogen synthetase, UDPG-glycogen transglucosylase, UDPglucose:glycogen 4-alpha-D-glucosyltransferase, uridine diphosphoglucose-glycogen glucosyltransferase		2998
HSP90AA1	HSC90, Hsp84,		3320
HSP90B1			7184
HSP90AB1			3326
IκB a	I KAPPA B, Iκ-B		4792
NFkB	NFKB1		4790
RELA			5970
IKBKG	IKKALPHABETA		8517
IKBKA	CHUK		1147
IKBKB			3551
ITGA2B	INTEGRIN receptor, Integrin α-β, integrin-extracellular matrix		3674
ITGA1			3672
ITGA2			3673
ITGA3			3675
ITGA4			3676
ITGA5			3678
ITGA6			3655
ITGA7			3679
ITGA8			8516
ITGA9			3680
ITGA10			8515
ITGA11			22801
ITGB1			3688
ITGB3			3690
ITGB4			3691
ITGB5			3693
ITGB6			3694
ITGB7			3695
ITGB8			3696
JAK1			3716
JAK2			3717
JAK3			3718
MEK1	MEK1/2, MKK1/2		5604
MEK2			5605
p70S6K1	rps6kb1, p70, p70 S6 Kinase, S6K		6198
p70S6K2			6198
PIK3CA	p110 (pi3k), p110 PI3K, PI3K P110		5290
PIK3CB			5291
PIK3CD			5293
PIK3CG			5294
PIK3R1			5295
PIK3R2			5296
PIK3R3			8503
PIK3R5	p85 PI3K		23533
HRAS			3265
KRAS			3845
NRAS			4893
SHIP1	INpp5d, 3.1.3.86, p150Ship, phosphatidylinositol-3,4,5-trisphosphate 5-phosphatase		3635
SHIP2			3636
SOS1	son of sevenless 1		6654
SOS2	son of sevenless 2		6655
mTOR Pathway
Comments: 40s, 40s ribosomal subunit, rapamycin listed, second messengers listed- PA, PC, diacyl glycerol, PIP2, PIP3, AMP,PMA
Symbol	Synonym(s)	Entrez Gene Name	Entrez Gene ID
eIF3A			8661
eIF3B			8662
eiF3C			8663
eiF3D			8664
eiF3E			8665
eiF3F			8665
eiF3G			8667
eiF3H			8668
eiF3I			8668
eIF4A1			1973
eIF4A2			1974
eIF4A3			9775
EIF4E	EIF4E1B		1977
EIF4E2			9470
EIF4E3			317649
EIF4G1	eIF4A-eIF4B-eIF4E-eIF4G		1981
EIF4G2	eIF4A-eIF4B-eIF4E-eIF4G		1982
EIF4G3	eIF4A-eIF4B-eIF4E-eIF4G		8672
EIF4EBP1			1978
AMPKa1	AMP KINASE, AMP-activated kinase, Amp-pk		5562
AMPK2	AMP KINASE, AMP-activated kinase, Amp-pk		5563
ATG13	1110053A20Rik, D2Ertd391e, Harbi1, Harbi1l, KIAA0652, PARATARG8, RGD1310685, RP23-12H6.2	autophagy related 13	9776
DGKζ	80-kDa Dg Kinase, DAGK5, DAGK6, DGK ζ, DGK-ZETA, Dgk4, Diacylglycerol kinase, E130307B02Rik, ENSMUSG00000075035, F730209L11Rik, hDGKzeta, KDGZ, mDGK[z], RP23-273F8.4	diacylglycerol kinase, zeta	8525
eIF4B	2310046H11RIK, AL024095, C85189, Eif4a2, elF4B, Initiation Factor M3, PRO1843	eukaryotic translation initiation factor 4B	1975
FKBP1	Fkbp, FKBP-12, FKBP1, FKBP12-T1, FKBP12-T2, Fkbp2, FPK1, macrophilin-12, mFKBP1, mFKBP12, PKC12, PKCI2, PPIASE, RP11-314N13.2, RP23-419G21.5	FK506 binding protein 1A, 12kDa	2280
GBL	0610033N12Rik, AA409454, AI505104, AI851821, GbetaL, GBL, LST8, POP3, WAT1	MTOR associated protein, LST8 homolog (S. cerevisiae)	64223
HIF1α	AA959795, bHLHe78, HIF-1α, HIF-1α (hydroxylated), HIF1, HIF1-ALPHA, Hypoxia inducible factor 1 alpha subunit, MOP1, PASD8	hypoxia inducible factor 1, alpha subunit (basic helix-loop-helix transcription factor)	3091
INSR	4932439J01Rik, alpha subunit INSULIN receptor, CD220, D630014A15RIK, HHF5, INSULIN receptor B, Insulin receptor beta, INSULIN receptor KINASE, INSULIN RPTK, IR, IR alpha, IR-B, IRK	insulin receptor	3643
Insulin	Ins		3630
IRS1	ENSMUSG00000022591, G972R, HIRS-1, IRS1IRM	insulin receptor substrate 1	3667
LKB1	AA408040, hLKB1, LKB1, LKB1-L, mLKB1, Par-4, PJS, R75140	serine/threonine kinase 11	6794
PRKCA	Cnpkc, PKC, Pkc(s), Protein Kinase C		5578
PRKCB	Cnpkc, PKC, Pkc(s), Protein Kinase C		5579
PRKCG	Cnpkc, PKC, Pkc(s), Protein Kinase C		5582
PRKCQ	Cnpkc, PKC, Pkc(s), Protein Kinase C		5588
PLD1	3.1.4.4, choline phosphatase, lecithinase D, lipophosphodiesterase II, phosphatidylcholine phosphatidohydrolase, PHOSPHOLIPASE D		5337
PLD2	3.1.4.4, choline phosphatase, lecithinase D, lipophosphodiesterase II, phosphatidylcholine phosphatidohydrolase, PHOSPHOLIPASE D		5338
PLD3	3.1.4.4, choline phosphatase, lecithinase D, lipophosphodiesterase II, phosphatidylcholine phosphatidohydrolase, PHOSPHOLIPASE D		23646
PLD4	3.1.4.4, choline phosphatase, lecithinase D, lipophosphodiesterase II, phosphatidylcholine phosphatidohydrolase, PHOSPHOLIPASE D		122618
PLD5	3.1.4.4, choline phosphatase, lecithinase D, lipophosphodiesterase II, phosphatidylcholine phosphatidohydrolase, PHOSPHOLIPASE D		200150
PLD6	3.1.4.4, choline phosphatase, lecithinase D, lipophosphodiesterase II, phosphatidylcholine phosphatidohydrolase, PHOSPHOLIPASE D		201164
PPP2R1A	PP2A, PP2A 65 kDa regulatory subunit A alpha isoform		5518
PPP2R1B	PP2A, PP2A 65 kDa regulatory subunit A beta isoform		5519
PPP2R2B	PP2A, PP2A 55 kDa regulatory subunit B beta isoform		5521
PPP2R2C	PP2A, PP2A 55 kDa regulatory subunit B gamma isoform		5522
PPP2R2D	PP2A,PP2A 55 kDa regulatory subunit B delta isoform		55844
PPP2R3A	PP2A, PP2A 72/130 kDa regulatory subunit B		5523
PPP2R3B	PP2A, PP2A 48 kDa regulatory subunit B		28227
PPP2R3C	PP2A, PP2A regulatory subunit B'' subunit gamma		55012
PPP2R4	PP2A, PP2A regulatory subunit B'		5524
PPP2R5A	PP2A, PP2A 56 kDa regulatory subunit alpha isoform		5525
PPP2R5B	PP2A, PP2A 56 kDa regulatory subunit beta isoform		5526
PPP2R5C	PP2A, PP2A 56 kDa regulatory subunit gamma isoform		5527
PPP2R5D	PP2A, PP2A 56 kDa regulatory subunit delta isoform		5528
PPP2R5E	PP2A, PP2A 56 kDa regulatory subunit epsilon isoform		5529
PPP2CA	PP2A, catalytic subunit alpha isoform		5515
PPP2CB	PP2A, catalytic subunit beta isoform		5516
PRAS40	1110012J22RIK, AI227026, AI430011, Lobe, Lobel, PRAS40, Proline-rich AKT substrate	AKT1 substrate 1 (proline-rich)	84335
Protor1	PRR5		55615
Protor2	PRR5L		79899
Rac	AL023026, D5Ertd559e, MIG5, p21-RAC, p21-Rac1, Rac, TC-25	ras-related C3 botulinum toxin substrate 1 (rho family, small GTP binding protein Rac1)	5879
Raptor	4932417H02Rik, KOG1, Mip1, mKIAA1303, Rap, RAPTOR, RGD1311784, RP24-225K18.1	regulatory associated protein of MTOR, complex 1	57521
Redd1	5830413E08Rik, AA415483, Dig2, DKFZP564O2071, FLJ20500, REDD-1, RP11-442H21.1, RTP801	DNA-damage-inducible transcript 4	54541
RhoA	GTPase Rho, Rho, RHO-GTPASE, Rho-like Gtpase		387
Rictor	4921505C17Rik, 6030405M08Rik, AVO3, AW492497, D530039E11Rik, Fyb, KIAA1999, mAVO3, Mtorc2, PIA	RPTOR independent companion of MTOR, complex 2	253260
RPS6	pp33, RIBOSOMAL protein S6, RP11-513M16.6, S6, S6R, S6RP	ribosomal protein S6	6194
RPS6KA6	p90RSK		27330
RPS6KA1	p90RSK		6195
RPS6KA2	p90RSK		6196
RPS6KA3	p90RSK		6197
SIN1	AI591529, D230039K05Rik, JC310, MIP1, mSIN1, RP11-269P11.1, RP23-14N22.1, SIN1, SIN1b, SIN1g	mitogen-activated protein kinase associated protein 1	79109
ULK1	ATG1, ATG1A, AU041434, hATG1, mKIAA0722, Ulk1 mapped, UNC51, Unc51.1	unc-51 like autophagy activating kinase 1	8408
VEGFA	VEGF mRNA		7422
p53 pathway
Symbol	Synonym(s)	Entrez Gene Name	Entrez Gene ID
Apaf1	6230400I06RIK, Apaf1l, CED4, fog, mKIAA0413	apoptotic peptidase activating factor 1	317
IASPP	ASPP		10848
ASPP1	ASPP		23368
ASPP2	ASPP		7159
ATM	AI256621, AT1, ATA, ATC, ATD, ATDC, ATE, C030026E19RIK, TEL1, TELO1	ataxia telangiectasia mutated	472
ATR	FCTCS, FRP1, MEC1, SCKL, SCKL1	ataxia telangiectasia and Rad3 related	545
BAI1	B830018M07Rik, Brain-specific angiogenesis inhibitor 1, GDAIF, mKIAA4089, R75078	brain-specific angiogenesis inhibitor 1	575
BAX	Bcl2-associated X, BCL2L4, BOS 17596	BCL2-associated X protein	581
Brca1	BRCAI, BRCC1, BROVCA1, IRIS, PNCA4, PPP1R53, PSCP, RNF53, RP23-328K2.8	breast cancer 1, early onset	672
c-Jun	Activator protein 1, AP-1, API-1, c-Fos, c-Jun, Junc, LOC100288387, LOC100291417, LOC100293034, RP23-135A21.5, v-Jun, V-jun Avian Sarcoma Virus 17 Oncogene Homolog, V-jun Sarcoma Virus 17 Oncogene Homolog	jun proto-oncogene	3725
CABC1	4632432J16Rik, AI462003, ARCA2, CABC1, COQ10D4, COQ8, LOC100506460, mKIAA0451, PP265, SCAR9	aarF domain containing kinase 3	56997
Caspase 6	mCASP-6, MCH2	caspase 6, apoptosis-related cysteine peptidase	839
CDK2	A630093N05Rik, BOS 5611, CDC2-RELATED KINASE, Cyclin A associated kinase, CYCLIN E ASSOCIATED KINASE, p33(CDK2)	cyclin-dependent kinase 2	1017
CDK4	CMM3, Crk3, PSK-J3	cyclin-dependent kinase 4	1019
Chk1	C85740, CHK1, rad27	checkpoint kinase 1	1111
Chk2	CDS1, CHK2, hCds1, HUCDS1, LFS2, PP1425, RAD53, RP11-436C9.1	checkpoint kinase 2	11200
CK1δ	1200006A05Rik, AA409348, ASPS, Ck1 delta, CK1δ, CKIdelta, D930010H05RIK, FASPS2, HCKID, RP23-378G22.2	casein kinase 1, delta	1453
CyclinG	AI314029, CCNG, CYCG, RP23-382C18.1	cyclin G1	900
CyclinK	AW123198, AW413594, CPR4, CycK	cyclin K	8812
Cyclin D2	2600016F06RIK, AI256817, BF642806, BOS 6021, C86853, cD2, CYL2, KIAK0002, Vin-1	cyclin D2	894
DNA-PK	AI326420, AU019811, DNA-DEPENDENT protein KINASE, DNA-PKcs, DNAPDcs, DNAPK, DNPK1, DOXNPH, dxnph, HYRC, HYRC1, p350, p460, Prkdc predicted, scid, slip, XRCC7	protein kinase, DNA-activated, catalytic polypeptide	5591
DR4			8797
DR5			8795
DRAM	1200002N14Rik, DRAM, FLJ11259	DNA-damage regulated autophagy modulator 1	55332
E2F1	E2f, mKIAA4009, RBAP1, RBBP3, RBP3, RP23-109C16.5	E2F transcription factor 1	1869
Rb	OSRC, p105, p105-Rb, p110 RB, pp110, pRb, RB, RB-ASSOCIATED, RP11-174I10.1	retinoblastoma 1	5925
Fas cell surface death receptor	AI196731, ALPS1A, APO-1, APT1, CD95, CD95 receptor, CD95L, FAS/APO1, FAS1, FASTM, lpr, Receptors for Fas Ligand, RP11-399O19.7, Tnf receptor member 6, TNFR6, TNFRSF6	Fas cell surface death receptor	355
GADD45A			1647
GADD45B			4616
GADD45G			10912
GML	1700057K19Rik, EG625599, HemT, Hemt1, LY6DL	glycosylphosphatidylinositol anchored molecule like	2765
HDAC	GON-10, HD1, HDAC, Hdac1-ps, LOC630524, MommeD5, RP23-209C6.7, RP4-811H24.2, RPD3, RPD3L1	histone deacetylase 1	3065
HIPK2	1110014O20RIK, B230339E18RIK, LOC100505582, LOC653052, PRO0593, Stank	homeodomain interacting protein kinase 2	28996
JMY	AA591059, WHDC1L3	junction mediating and regulatory protein, p53 cofactor	133746
JNK1	AI849689, C-JUN N-TERMINAL KINASE1, JNK, JNK-46, JNK1, JNK1A2, JNK21B1/2, p46JNK1, p46JNK1 alpha, PRKM8, Sapk gamma, SAPK P46, SAPK1, SAPK1c, STRESS-ACTIVATED protein KINASE-LIKE KINASE	mitogen-activated protein kinase 8	5599
Maspin	1110036M19RIK, AI462524, AI646751, Maspin, ovalbumin, PI-5, Spi7	serpin peptidase inhibitor, clade B (ovalbumin), member 5	5268
MDM4	4933417N07RIK, AA414968, AL023055, AU018793, AU021806, C85810, HDMX, MDMX, MRP1, RP11-430C7.1	Mdm4 p53 binding protein homolog (mouse)	4194
NOXA	APR, NOXA	phorbol-12-myristate-13-acetate-induced protein 1	5366
Nucleostemin	BC037996, C77032, E2IG3, NNP47, NS, NUCLEOSTEMIN, NUG1	guanine nucleotide binding protein-like 3 (nucleolar)	26354
p19arf	Arf, ARF-INK4a, CDK4I, CDKN2, CMM2, CYCLIN-DEPENDENT KINASE INHIBITOR 2A, INK4, INK4A, INK4a-ARF, Ink4a/Arf, MLM, MTS-1, P14, p14/ARF, p14ARF/ p16INK4a, p16, p16(INK4a), P16-INK4A, p16/ INK4a, p16Cdkn2a, P16INK4, P19, p19ARF, PCTR1, RP23-166I8.5, TP16	cyclin-dependent kinase inhibitor 2A	1029
p300	A430090G16, A730011L11, KAT3B, P300, p300 HAT, RP1-85F18.1, RSTS2	E1A binding protein p300	2033
p38 MAPK	BOS 21364, CRK1, CSBP, CSBP1, CSBP2, CSPB1, EXIP, Hog, MAPK p38, Mxi2, p38, p38 kinase, P38 Map Kinase, p38 MAP kinases alpha and beta, p38 MAPK, p38 MAPK-α, p38a, p38ALPHA, p38Hog, PRKM14, PRKM15, RK, RP1-179N16.5, RP24-137E7.1, SAPK2A	mitogen-activated protein kinase 14	1432
p53AIP1	P53AIP1	tumor protein p53 regulated apoptosis inducing protein 1	63970
p53R2	MGC42116, MTDPS8A, MTDPS8B, P53R2	ribonucleotide reductase M2 B (TP53 inducible)	50484
p63	AI462811, AIS, B(p51A), B(p51B), Delta N p63, Delta N p63 Alpha, EEC3, KET, LMS, NBP, OFC8, p51, P51/P63, p53CP, P63, p63 alpha isoform, p63 gamma isoform, p73H, P73l, RHS, SHFM4, TAp63, TP53CP, TP53L, TP73L, Trp53rp1, Trp63, TUMOR protein 63 KDA with STRONG HOMOLOGY TO P53	tumor protein p63	8626
p73	P73, p73RhoGAP, RP23-254N4.10-001, Trp73	tumor protein p73	7161
PAI-1	B230326M24Rik, GDN, GDNPF, GDNPN1, GLIA DERIVED NEXIN, NEXIN1, PAI-1, PI-7, PN-1, PNI, PROTEASE NEXIN1, Serpin-4, Spi4, Spin4	serpin peptidase inhibitor, clade E (nexin, plasminogen activator inhibitor type 1), member 2	5270
PCAF	A930006P13RIK, AI461839, AW536563, CAF, P/CAF, PCAF, Pcaf-b	K(lysine) acetyltransferase 2B	8850
PCNA	Pcna/cyclin, PCNAR, RP23-33N15.1	proliferating cell nuclear antigen	5111
PERP	1110017A08Rik, dJ496H19.1, ineligibleperp, KCP1, KRTCAP1, p53 apoptosis-associated target, PIGPC1, RP3-496H19.1, THW	PERP, TP53 apoptosis effector	64065
PIDD	1200011D09Rik, AU042446, LRDD	p53-induced death domain protein	55367
PIG3	PIG3	tumor protein p53 inducible protein 3	9540
PML	1200009E24Rik, AI661194, PP8675, RGD1562602, RNF71, TRIM19	promyelocytic leukemia	5371
PUMA	JFY-1, PUMA, PUMA/JFY1	BCL2 binding component 3	27113
Reprimo	2410012A13Rik, REPRIMO, RP23-255B16.1	reprimo, TP53 dependent G2 arrest mediator candidate	56475
SCO2	CEMCOX1, SCO1L	SCO2 cytochrome c oxidase assembly protein	9997
SIRT1	AA673258, RP11-57G10.3, Sir2, Sir2a, Sir2alpha, SIR2L1, SIRT	sirtuin 1	23411
Slug	SLUG, Slugh, SLUGH1, SNAIL2, WS2D	snail family zinc finger 2	6591
STAG1	AU045003, COHESIN subunit SA-1, SA-1, Scc3, SCC3A, Stromal antigen 1	stromal antigen 1	10274
Survivin	AAC-11, AP14, API4, EPR-1, RP23-268N22.2, Survivin, SURVIVIN 2B, Survivin delta ex3, TIAP	baculoviral IAP repeat containing 5	332
Teap	2700057G22Rik, DKFZp434M1317, p53DINP1, RP23-343F17.4, SIP, STINP, Teap, Thymus Expressed Acidic, TP53DINP1, TP53DINP1alpha, TP53INP1A, TP53INP1B, Trp53inp1	tumor protein p53 inducible nuclear protein 1	94241
TIGAR	9630033F20Rik, AA793651, AI595337, C79710, C85509, FR2BP, LOC502894, TIGAR	chromosome 12 open reading frame 5	57103
TOPBP1	1110031N14RIK, 2810429C13Rik, AI256758, D430026L04Rik, mKIAA0259, RGD1562949, TOP2BP1, TOPO2 BP, TOPOISOMERASE2 binding	topoisomerase (DNA) II binding protein 1	11073
TRAP220	AI480703, ARC205, CRSP1, CRSP200, CRSP205, CRSP210, DRIP205, DRIP230, l11Jus15, Med220, PBP, PPARBP, PPARGBP, RB18A, rCG 35233, RGD1559552, RP23-333M1.1, TRAP220, TRIP2	mediator complex subunit 1	5469
TSP1	RP23-234E8.1, tbsp1, THBS, THSP, TS-1, TSP, TSP-1	thrombospondin 1	7057
WT1	AWT1, D630046I19RIK, GUD, NPHS4, RP23-232D1.2, WAGR, WIT-2, WT, WT33	Wilms tumor 1	7490
ZAC1	AL713985.1, LOT1, RP3-468K18.1, ZAC, ZAC1	pleiomorphic adenoma gene-like 1	5325
Apoptosis
Comments: zvad-fmkis chemical that was in pathway analysis, NIK lsited but difficulty finding gene name in gene databse and kegg database
Symbol	Synonym(s)	Entrez Gene Name	Entrez Gene ID
Acinus	2610036I19Rik, 2610510L13Rik, ACINUS, ACINUS-1, acinusL, acinusS, ACN, Apoptotic Chromatin Condensation Inducer In The Nucleus, C79325, fSAP152, mKIAA0670, RP23-94B13.1	apoptotic chromatin condensation inducer 1	22985
AIF	AIF, CMTX4, COWCK, COXPD6, Hq, mAIF, PDCD8, RP23-35N5.1, RP3-438D16.2	apoptosis-inducing factor, mitochondrion-associated, 1	9131
CYCS	cytochrome c		54205
BAK	BAK, BAK-LIKE, BCL2L7, CDN1, N-BAK1	BCL2-antagonist/killer 1	578
BCL-B	AA420380, AU023065, BCL-B, Boo, C85687, Diva	BCL2-like 10 (apoptosis facilitator)	10017
Bfl-1	A1, A1-b, A1-d, ACC-1, ACC-2, BB218357, BCL2A1A, Bcl2a1b, BCL2A1D, BCL2L5, Bfl-1, BFL1/A1, GRS, HBPA1, U23778, U23781	BCL2-related protein A1	597
Bid	2700049M22Rik, AI875481, AU022477, FP497	BH3 interacting domain death agonist	637
BIM	1500006F24RIK, BAM, BIM, BOD, BODL, LOC150819, RP23-134I15.1	BCL2-like 11 (apoptosis facilitator)	10018
BIRC6	A430032G04Rik, A430040A19Rik, AA501170, APOLLON, Baculoviral IAP repeat-containing 6, BRUCE, D630005A10Rik, mKIAA1289, Ubiquitin-conjugating enzyme e2	baculoviral IAP repeat containing 6	57448
CAD	5730477D02Rik, CAD, caspase-activated DNase, CPAN, DFF-40, DFF2, Didff, RP13-531C17.1, RP23-254N4.2	DNA fragmentation factor, 40kDa, beta polypeptide (caspase-activated DNase)	1677
CAPN1	Calpain		823
CAPN2	Calpain		824
Caspase 12	CASP12P1, CASPASE12, UNQ9415	caspase 12 (gene/pseudogene)	100506742
Caspase 2	Caspase-2, ICH-1, NEDD-2, PPP1R57	caspase 2, apoptosis-related cysteine peptidase	835
Caspase 3	A830040C14Rik, AC-3, Apopain, Caspase-3, CASPASE-3 p20, CC3, CPP32, CPP32B, Ice-like cysteine protease, Lice, mldy, SCA-1, YAMA	caspase 3, apoptosis-related cysteine peptidase	836
Caspase 7	AI314680, caspase-7, CMH-1, ICE-IAP3, ICE-LAP3, LICE2, Lice2 cysteine protease, mCASP-7, MCH3, RP11-211N11.6	caspase 7, apoptosis-related cysteine peptidase	840
Caspase 8/10	Casp8/10, Caspase 8,10		841
Caspase 9	AI115399, APAF-3, AW493809, Casp9 v1, Caspase-9, ICE-LAP6, MCH6, PPP1R56, RP11-265F14.3, RP23-395H4.3	caspase 9, apoptosis-related cysteine peptidase	842
Cdc2	CDC2, CDC2 kinase, CDC28A, Cdc2a, GROWTH-ASSOCIATED HISTONE H1 KINASE, p34, P34CDC2	cyclin-dependent kinase 1	983
BIRC2			329
BIRC3	cIAP		330
BIRC4	XIAP		331
BIRC7			79444
BIRC8			112401
Diablo	0610041G12Rik, 1700006L01RIK, AU040403, DFNA64, hCG 1782202, LOC100360940, SMAC	diablo, IAP-binding mitochondrial protein	56616
Endo G	ENDONUCLEASE G, RP23-315H12.3	endonuclease G	2021
Fodrin	(alpha)II-SPECTRIN, 2610027H02Rik, A2a, Alpha fodrin, Alpha spectrin, alpha SPECTRIN 2, Alpha-spectorin, AlphaII spectrin, EIEE5, Fodrin, IPF, NEAS, RP23-443G7.6, Spectrin alpha 2, SPNA2, SPTA2	spectrin, alpha, non-erythrocytic 1	6709
Gas2	RGD1563167	growth arrest-specific 2	2620
HtrA2	AI481710, mnd2, OMI, PARK13, PRSS25	HtrA serine peptidase 2	27429
ICAD	A330085O09Rik, DFF-45, DFF1, DFF35, H13, ICAD, ICAD-L, ICAD-S, RP23-121D17.3	DNA fragmentation factor, 45kDa, alpha polypeptide	1676
Lamin A	CDCD1, CDDC, CMD1A, CMT2B1, Dhe, EMD2, FPL, FPLD, FPLD2, HGPS, IDC, LAMIN A/C, LAMININ A/C, LDP1, LFP, LGMD1B, LMN1, LMNC, LMNL1, PRO1, RP11-54H19.1	lamin A/C	4000
map2k4	mkk4		6416
map2k7	mkk7		5609
PARP	5830444G22Rik, Adprp, Adprp1, ADPRT, ADPRT 1, AI893648, ARTD1, C80510, pADPRT-1, PARP, PARS, POLY(ADP-RIBOSE) POLYMERASE 1, PPOL, RP11-125A15.2, sPARP-1	poly (ADP-ribose) polymerase 1	142
plc gamma 1	Phospholipase C gamma, PLCG, PLCγ		5335
plc gamma 2			5336
ROCK1	1110055K06Rik, Ac2-154, BOS 11805, LOC100129157, p160 ROCK-1, P160ROCK, ROCK, ROCK-I, ROK, Rok Beta	Rho-associated, coiled-coil containing protein kinase 1	6093
FASLg			4557329
TNF R1			7132
TNF alpha			7124
Checkpoint
Symbol	Synonym(s)	Entrez Gene Name	Entrez Gene ID
Abl1	ABL, AI325092, c-ABL, CABL1, E430008G22Rik, JTK7, p145Abl, p150, RP11-83J21.1, RP23-65P13.3, v-abl	c-abl oncogene 1, non-receptor tyrosine kinase	25
BMI1	AW546694, FLVI2/BMI1, PCGF4, RNF51, RP11-573G6.1, RP23-396N6.2	BMI1 polycomb ring finger oncogene	648
c-Myc	AU016757, bHLHe39, BOS 13758, C-MYC-P64, CMYC, mMyc, MRTL, Myc2, MYCC, Niard, Nird, RNCMYC	v-myc avian myelocytomatosis viral oncogene homolog	4609
Cdc25A	CDC25A2, D9Ertd393e	cell division cycle 25A	993
CDK6			1021
cyclin e2	CCNE2		9134
DP-1	DP1, DRTF1, RP11-230F18.1, TB2/DP1	transcription factor Dp-1	7027
E2F2			1870
E2F3			1871
E2F4			1874
E2F5			1875
EBP1	AA672939, EBP1, HG4-1, p38-2G4, Plfap, Proliveration-associated protein 1	proliferation-associated 2G4, 38kDa	5036
L11	2010203J19RIK, DBA7, GIG34, L11, RP11-223J15.3, RP23-49E16.1	ribosomal protein L11	6135
L5	DBA6, Gm14217, L5, mCG 13589, MSTP030, OTTMUSG00000015979, U21RNA	ribosomal protein L5	6125
Max	AA960152, AI875693, bHLHd4, bHLHd5, bHLHd6, bHLHd7, bHLHd8, Myn	MYC associated factor X	4149
NRG1	6030402G23RIK, ARIA, D230005F13Rik, GGF, GGFII, GP30, HGL, HRG, HRG1, HRGA, HRGalpha, MST131, NAF, NDF, Neuregulin 1, Nrg alpha, Nrg beta, NRG1 SECRETED, NRG1B1, SMDF	neuregulin 1	3084
p15INK4	AV083695, CDK4I, INK4B, MTS2, P15, p15(INK4b), p15INK4, p15INK4b, RP11-149I2.1, TP15	cyclin-dependent kinase inhibitor 2B (p15, inhibits CDK4)	1030
p16INK4	Arf, ARF-INK4a, CDK4I, CDKN2, CMM2, CYCLIN-DEPENDENT KINASE INHIBITOR 2A, INK4, INK4A, INK4a-ARF, Ink4a/Arf, MLM, MTS-1, P14, p14/ARF, p14ARF/ p16INK4a, p16, p16(INK4a), P16-INK4A, p16/ INK4a, p16Cdkn2a, P16INK4, P19, p19ARF, PCTR1, RP23-166I8.5, TP16	cyclin-dependent kinase inhibitor 2A	1029
p18INK4	C77269, CDKN6, INK4C, INK4d, p18, p18-INK4C, p18-INK6, RP11-278J17.2, RP23-320F19.3	cyclin-dependent kinase inhibitor 2C (p18, inhibits CDK4)	1031
p19INK4	INK4D, p19, p19-INK4D	cyclin-dependent kinase inhibitor 2D (p19, inhibits CDK4)	1032
PAK1IP1	5830431I15Rik, 5930415H02Rik, AA419825, AI314040, AW556169, bA421M1.5, Gdpd1, hPIP1, MAK11, PIP1, Riken cDNA 5830431i15, RP11-421M1.5, WDR84	PAK1 interacting protein 1	55003
skp1			6500
cullin1	cul1		8454
RBX1	roc1		9978
SIN3A	AW553200, mKIAA4126, MSIN3A, SIN3	SIN3 transcription regulator family member A	25942
Smad3	AU022421, DKFZP586N0721, hMAD-3, HSPC193, HsT17436, JV15-2, LDS1C, LDS3, MAD3, MADH3, RP23-63E8.1	SMAD family member 3	4088
Smad4			4089
Suv39H1	AI852103, AL022883, DXHXS7466e, H3-K9-HMTase 1, KMT1A, MG44, mIS6, RGD1565028, RP23-27I6.1, SUV39H	suppressor of variegation 3-9 homolog 1 (Drosophila)	6839
TGF-β 1	TGF-β, Tgfb		7040
TGF-β 2			7042
TGF-β 3			7043
