# Supplementary material for: Pathway-Based Analysis of Genome-Wide Association Data Identified SNPs in HMMR as Biomarker for Chemotherapy- Induced Neutropenia in Breast Cancer Patients
Source: Front Pharmacol. 2018 Mar 13;9:158. doi: 10.3389/fphar.2018.00158 (PMC5859084; doi:10.3389/fphar.2018.00158)
Supplement: Supplementary file 5 [file Data_Sheet_4.XLSX]

## Sheet: Table S3
Supplementary Table S4. PAM50 Gene List
Symbol	Description	Alias	Entrez Gene ID
ACTR3B	ARP3 actin-related protein 3 homolog B (yeast)	||ACTR3B||ARP3 actin-related protein 3 homolog B (yeast)||	57180
ANLN	Anillin, actin binding protein	||ANLN||Anillin, actin binding protein||anillin, actin binding protein (scraps homolog, Drosophila)||	54443
BAG1	BCL2-associated athanogene	||BAG1||RAP46||BCL2-associated athanogene||BCL2-associated athanogene 1||RECEPTOR-ASSOCIATED PROTEIN, 46-KD||BCL2-associated athanogene isoform 1L||	573
BIRC5	Effector cell peptidase receptor 1	||BIRC5||EPR-1||API4||apoptosis inhibitor 4||baculoviral IAP repeat-containing 5 (survivin)||baculoviral IAP repeat-containing protein 5 isoform 1||baculoviral IAP repeat-containing protein 5 isoform 2||baculoviral IAP repeat-containing protein 5 isoform 3||	332
BLVRA	Biliverdin reductase A	||BLVRA||1.3.1.24||BVRA||biliverdin reductase A||BILIVERDIN IX-ALPHA REDUCTASE||	644
CCNB1	Cyclin B1	||CCNB1||cyclin B1||G2/mitotic-specific cyclin B1||	891
CDC20	Cell division cycle 20 homolog (S. cerevisiae)	||bA276H19.3||p55CDC||CDC20||cell division cycle 20, S.cerevisiae homolog||Cell division cycle 20 homolog (S. cerevisiae)||CELL DIVISION CYCLE 20, S. CEREVISIAE, HOMOLOG OF||CDC20 cell division cycle 20 homolog (S. cerevisiae)||CDC20 (cell division cycle 20, S. cerevisiae, homolog)||	991
CDC6	Cell division cycle 6 homolog (S. cerevisiae)	||CDC6||CDC18L||HsCDC6||HsCDC18||CDC6-related protein||CDC6 homolog||CELL CYCLE CONTROLLER CDC6||CELL DIVISION CYCLE 18, S. POMBE, HOMOLOG-LIKE||CDC18 (cell division cycle 18, S.pombe, homolog)-like||Cell division cycle 6 homolog (S. cerevisiae)||CDC6 cell division cycle 6 homolog (S. cerevisiae)||CDC6 (cell division cycle 6, S. cerevisiae) homolog||	990
CDH3	Cadherin 3, type 1, P-cadherin (placental)		1001
CENPF	Centromere protein F, 350/400ka (mitosin)	||PRO1779||CENF||CENPF||AH antigen||CENP-F kinetochore protein||CENTROMERIC PROTEIN F||cell-cycle-dependent 350K nuclear protein||centromere protein F (400kD)||centromere protein F (350/400kD)||centromere protein F, 350\/400ka (mitosin)||centromere protein F, 350/400ka (mitosin)||centromere protein F (350/400kD, mitosin)||	1063
CEP55	Centrosomal protein 55kDa	||CEP55||C10orf3||Centrosomal protein 55kDa||chromosome 10 open reading frame 3||	55165
CXXC5	CXXC finger 5	||CXXC5||CXXC finger 5||	51523
EGFR	Epidermal growth factor receptor (erythroblastic leukemia viral (v-erb-b) oncogene homolog, avian)	||S7||EGFR||2.7.1.112||mENA||ONCOGENE ERBB||ERBB1 SPECIES ANTIGEN 7||truncated epidermal growth factor receptor||epidermal growth factor receptor isoform c||epidermal growth factor receptor isoform d||epidermal growth factor receptor isoform a||epidermal growth factor receptor isoform b||V-ERB-B AVIAN ERYTHROBLASTIC LEUKEMIA VIRAL ONCOGENE HOMOLOG||Epidermal growth factor receptor (erythroblastic…	1956
ERBB2	V-erb-b2 erythroblastic leukemia viral oncogene homolog 2, neuro/glioblastoma derived oncogene homolog (avian)	||HER-2/neu||ERBB2||2.7.1.112||TKR1 HERSTATIN||ONCOGENE ERBB2||erbB-2 isoform a||c-erb B2/neu protein||erbB-2 isoform b||neuroblastoma/glioblastoma derived oncogene homolog||ONCOGENE NGL, NEUROBLASTOMA- OR GLIOBLASTOMA-DERIVED||TYROSINE KINASE-TYPE CELL SURFACE RECEPTOR HER2||V-erb-b2 erythroblastic leukemia viral oncogene homolog 2, neuro/glioblastoma derived oncogene homolog (avian)||v-erb-b2 a…	2064
ESR1	Estrogen receptor 1	||ESR1||DKFZp686N23123||NR3A1||Era||major ORF||oestrogen receptor||ESRA ESTROGEN RESISTANCE||ATHEROSCLEROSIS, SUSCEPTIBILITY TO||Estrogen receptor 1||steroid hormone receptor||ESTROGEN RECEPTOR, ALPHA||dJ443C4.1.1 (estrogen receptor 1)||MYOCARDIAL INFARCTION, SUSCEPTIBILITY TO||estrogen receptor 1 (alpha)||HDL CHOLESTEROL, AUGMENTED RESPONSE OF, TO HORMONE REPLACEMENT||	2099
EXO1	Exonuclease 1	||EXO1||HEX1||Exonuclease 1||EXONUCLEASE 1, S. CEREVISIAE, HOMOLOG OF||	9156
FGFR4	Fibroblast growth factor receptor 4	||2.7.1.112||MGC20292||JTK2||FGFR4||TKF||tyrosylprotein kinase||hydroxyaryl-protein kinase||protein-tyrosine kinase||Fibroblast growth factor receptor 4||fibroblast growth factor receptor 4 isoform 1 precursor||tyrosine kinase related to fibroblast growth factor receptor||fibroblast growth factor receptor 4 isoform 2 precursor||	2264
FOXA1	Forkhead box A1	||HNF3A||FOXA1||forkhead box A1||HEPATOCYTE NUCLEAR FACTOR 3-ALPHA||	3169
FOXC1	Forkhead box C1	||IRID1||FOXC1||FKHL7||ARA||FREAC3||IGDA||IHG1||myeloid factor-delta||forkhead-related activator 3||forkhead (Drosophila)-like 7||forkhead box C1||iridogoniodysgenesis type 1||Forkhead, drosophila, homolog-like 7||	2296
GPR160	G protein-coupled receptor 160	||GPR160||G protein-coupled receptor 160||	26996
GRB7	Growth factor receptor-bound protein 7	||GRB7||Growth factor receptor-bound protein 7||	2886
KIF2C	Kinesin family member 2C	||MCAK||KIF2C||KNSL6||KINESIN-LIKE 6||MITOTIC CENTROMERE-ASSOCIATED KINESIN||kinesin family member 2C||	11004
KRT14	Keratin 14 (epidermolysis bullosa simplex, Dowling-Meara, Koebner)	||KRT14||K14||keratin 14 (epidermolysis bullosa simplex, Dowling-Meara, Koebner)||	3861
KRT17	Keratin 17	||KRT17||K17||CYTOKERATIN 17||Keratin 17||	3872
KRT5	Keratin 5 (epidermolysis bullosa simplex, Dowling-Meara/Kobner/Weber-Cockayne types)	||KRT6A||keratin 6A||KERATIN, EPIDERMAL TYPE II, K6A||	3852
MAPT	Microtubule-associated protein tau	||MAPT||Microtubule-associated protein tau||MTBT1 TAUOPATHY AND RESPIRATORY FAILURE||	4137
MELK	Maternal embryonic leucine zipper kinase	||KIAA0175||MELK||HPK38||Maternal embryonic leucine zipper kinase||	9833
MIA	Melanoma inhibitory activity	||MIA||CDRAP||Melanoma inhibitory activity||MELANOMA INHIBITORY ACTIVITY PROTEIN||CARTILAGE-DERIVED RETINOIC ACID-SENSITIVE PROTEIN||	8190
MKI67	Antigen identified by monoclonal antibody Ki-67	||MKI67||KIA||PROLIFERATION-RELATED Ki-67 ANTIGEN||ANTIGEN IDENTIFIED BY MONOCLONAL ANTIBODY Ki-67||	4288
MLPH	Melanophilin	||MLPH||Melanophilin||SLAC2A||	79083
MMP11	Matrix metallopeptidase 11 (stromelysin 3)	||STMY3||MMP11||STROMELYSIN III||matrix metalloproteinase 11 (stromelysin 3)||Matrix metallopeptidase 11 (stromelysin 3)||	4320
MYBL2	V-myb myeloblastosis viral oncogene homolog (avian)-like 2	||MYBL2||MYB-RELATED GENE BMYB||V-myb myeloblastosis viral oncogene homolog (avian)-like 2||V-MYB AVIAN MYELOBLASTOSIS VIRAL ONCOGENE HOMOLOG-LIKE 2||	4605
NAT1	N-acetyltransferase 1 (arylamine N-acetyltransferase)	||AAC1||2.3.1.5||NAT1||ACETYL-CoA:ARYLAMINE N-ACETYLTRANSFERASE||arylamine N-acetyltransferase 1||N-acetyltransferase 1 (arylamine N-acetyltransferase)||arylamide acetylase 1 (N-acetyltransferase 1)||	9
NDC80	NDC80 homolog, kinetochore complex component (S. cerevisiae)	||KNTC2||HEC1||NDC80||kinetochore associated 2||KINETOCHORE-ASSOCIATED PROTEIN 2||HIGHLY EXPRESSED IN CANCER||NDC80 homolog, kinetochore complex component (S. cerevisiae)||	10403
NUF2	NUF2, NDC80 kinetochore complex component, homolog (S. cerevisiae)	||NUF2||CDCA1||cell division cycle associated 1||NUF2, NDC80 kinetochore complex component, homolog (S. cerevisiae)||	83540
ORC6L	Origin recognition complex, subunit 6 like (yeast)	||ORC6L||Origin recognition complex, subunit 6 like (yeast)||origin recognition complex, subunit 6 homolog-like (yeast)||ORIGIN RECOGNITION COMPLEX, SUBUNIT 6, S. CEREVISIAE, HOMOLOG OF||	23594
PGR	Progesterone receptor		5241
PHGDH	Phosphoglycerate dehydrogenase	||PHGDH||3PGDH||3-@PHOSPHOGYLCERATE DEHYDROGENASE||Phosphoglycerate dehydrogenase||	26227
PTTG1	Pituitary tumor-transforming 1	||PTTG1||SECURIN||EAP1||TUTR1||Pituitary tumor-transforming 1||ESP1-ASSOCIATED PROTEIN 1||PITUITARY TUMOR-TRANSFORMING GENE 1||	9232
RRM2	Ribonucleotide reductase M2 polypeptide	||RRM2||RIBONUCLEOTIDE REDUCTASE, R2 SUBUNIT||RIBONUCLEOTIDE REDUCTASE, SMALL SUBUNIT||ribonucleotide reductase M2 polypeptide||RIBONUCLEOTIDE REDUCTASE, M2 SUBUNIT||	6241
SFRP1	Secreted frizzled-related protein 1		6422
SLC39A6	Solute carrier family 39 (zinc transporter), member 6	||LIV1||SLC39A6||Solute carrier family 39 (zinc transporter), member 6||	25800
TMEM45B	Transmembrane protein 45B	||TMEM45B||transmembrane protein 45B||	120224
TYMS	Thymidylate synthetase	||TS||TMS||TYMS||THYMIDYLATE SYNTHASE||dTMP SYNTHASE||Thymidylate synthetase||	7298
UBE2C	Ubiquitin-conjugating enzyme E2C	||UBE2C||ubiquitin-conjugating enzyme E2C||UBIQUITIN-CONJUGATING ENZYME UBCH10||	11065
UBE2T	Ubiquitin-conjugating enzyme E2T (putative)	||UBE2T||ubiquitin-conjugating enzyme E2T (putative)||	29089
