# Supplementary material for: Pathway-Based Analysis of Genome-Wide Association Data Identified SNPs in HMMR as Biomarker for Chemotherapy- Induced Neutropenia in Breast Cancer Patients
Source: Front Pharmacol. 2018 Mar 13;9:158. doi: 10.3389/fphar.2018.00158 (PMC5859084; doi:10.3389/fphar.2018.00158)
Supplement: Supplementary file 6 [file Data_Sheet_5.XLSX]

## Sheet: Table S4
Supplementary Table S5. Genes studied "in house" that involved in chemotherapy response and toxicity
Symbol	Description	Entrez Gene ID
PHLPP1	PH Domain And Leucine Rich Repeat Protein Phosphatase 1	23239
PHLPP2	PH Domain And Leucine Rich Repeat Protein Phosphatase 2	23035
ERRFI1	ERBB receptor feedback inhibitor 1 (MIG6)	54206
SIRT2	Sirtuin 2	22933
SIRT3	Sirtuin 3	23410
SIRT4	Sirtuin 4	23409
SIRT5	Sirtuin 5	23408
SIRT6	Sirtuin 6	51548
SIRT7	Sirtuin 7	51547
TCL1A	T-Cell Leukemia/Lymphoma 1A	8115
FKBP5	FK506 Binding Protein 5	2289
BRAF	B-Raf Proto-Oncogene, Serine/Threonine Kinase	673
