# Supplementary material for: Pathway-Based Analysis of Genome-Wide Association Data Identified SNPs in HMMR as Biomarker for Chemotherapy- Induced Neutropenia in Breast Cancer Patients
Source: Front Pharmacol. 2018 Mar 13;9:158. doi: 10.3389/fphar.2018.00158 (PMC5859084; doi:10.3389/fphar.2018.00158)
Supplement: Supplementary file 7 [file Data_Sheet_6.XLSX]

## Sheet: Table S6
Supplemetary Table S6. Associations of HMMR SNPs with TNFSF13B mRNA expression in LCLs.
SNP rsID	Chr.	BP	Gene	Probe ID*	mRNA position	mRNA Gene	r	p_value
rs299313	5	162913951	HMMR	223502_s_at	chr13:108922099-108959364	TNFSF13B	-0.307	2.371e-07
rs299314	5	162915000	HMMR	223502_s_at	chr13:108922099-108959364	TNFSF13B	-0.307	2.371e-07
rs299293	5	162909214	HMMR	223502_s_at	chr13:108922099-108959364	TNFSF13B	-0.307	2.387e-07
rs299313	5	162913951	HMMR	223501_at	chr13:108922068-108960825	TNFSF13B	-0.274	4.232e-06
rs299314	5	162915000	HMMR	223501_at	chr13:108922068-108960825	TNFSF13B	-0.274	4.235e-06
rs299293	5	162909214	HMMR	223501_at	chr13:108922068-108960825	TNFSF13B	-0.274	4.253e-06
*Probe ID is refer to the Affymetrix Human Genome U133 Plus 2.0 GeneChip expression array.
Chr. = chromosome; BP refer to the SNP position in chr. 5 based on the human genome assembly GRCh37.p13.
